# Supplementary material for: Uncovering floral composition of paper wasp nests (Hymenoptera: Vespidae: Polistes) through DNA metabarcoding
Source: Sci Rep. 2024 Feb 3;14:2830. doi: 10.1038/s41598-024-52834-6 (PMC10838270; doi:10.1038/s41598-024-52834-6)
Supplement: Supplementary file 2 — Supplementary Information 2. [file 41598_2024_52834_MOESM2_ESM.xlsx]

## Sheet: Sheet1
Supplementary table 4. The number of reads and the assigned taxonomic units in seven bark mixtures using rbcL and trnL molecular markers.
Order	Family	Taxa	PC1		PC2		PC3		PC4		PC5		PC6		PC7
			rbcL	trnL	rbcL	trnL	rbcL	trnL	rbcL	trnL	rbcL	trnL	rbcL	trnL	rbcL	trnL
Asterales	Asteraceae	Achillea millefolium		10
Brassicales	Brassicaceae	Brassica					9
Ericales	Ebenaceae	Diospyros	65	363			10	17	53	104	7
Fabales	Fabaceae	Robinia pseudoacasia	51530				6319								171
Fabales	Fabaceae	Fabaceae (Robinia / Maackia)		115428				88441		23						5014
Fabales	Fabaceae	Glycine max						16
Fabales	Fabaceae	Albizia kalkora								33
Fagales	Fagaceae	Quercus	35	208			6	32	66	204	43	15		24
Fagales	Betulaceae	Alnus		25						12	4		3	1		11
Lamiales	Paulowniaceae	Paulownia		21							24859	2384	135	407	193	783
Laurales	Lauraceae	Lindera obtusiloba							10386	56966	2412	6341	56	872	2	45
Laurales	Lauraceae	Lauraceae									243		38
Laurales	Lauraceae	Litsea							500
Malpighiales	Salicaceae	Populus	92	429	23228	92369	55141	102984		1798	52		13858	81533	39769	94718
Malpighiales	Salicaceae	Salicaceae						66								26
Pinales	Pinaceae	Pinus	123	226	37831	85183		60	54	311	39924	104063	28910	74847	11854	101191
Rosales	Rosaceae	Prunus	2247	26536					2834	20940					168	193
Rosales	Ulmaceae	Ulmaceae (Ulmus / Zelkova)		15						11
Sapindales	Simaroubaceae	Ailanthus altissimus		21							11558	80570	772	18663	75	7696
Sapindales	Anacardiaceae	Anacardiaceae		26			1662	33517			292	11737	18	278	121	9183
Sapindales	Rutaceae	Zanthoxylum							11904	77573			917	15122	33	1335
Total number of reads			54092	143298	61059	177552	63138	225133	25797	157975	79394	205110	44707	191747	52386	220195
