# Supplementary material for: Uncovering floral composition of paper wasp nests (Hymenoptera: Vespidae: Polistes) through DNA metabarcoding
Source: Sci Rep. 2024 Feb 3;14:2830. doi: 10.1038/s41598-024-52834-6 (PMC10838270; doi:10.1038/s41598-024-52834-6)
Supplement: Supplementary file 3 — Supplementary Information 3. [file 41598_2024_52834_MOESM3_ESM.xlsx]

## Sheet: Sheet1
Supplementary table 5. The number of reads and the assigned taxonomic units in thirteen nest samples using rbcL and trnL molecular markers.
Order	Family	Genus/Species	PR-1		PR-2		PR-3		PR-4		PR-5		PR-6		PR-7		PR-8		PM-1		PM-2		PM-3		PM-4		PM-5
			rbcL	trnL	rbcL	trnL	rbcL	trnL	rbcL	trnL	rbcL	trnL	rbcL	trnL	rbcL	trnL	rbcL	trnL	rbcL	trnL	rbcL	trnL	rbcL	trnL	rbcL	trnL	rbcL	trnL
Apiales	Apiaceae	Apiaceae		22														10								112		17
Apiales	Apiaceae	Daucus															92										224
Apiales	Araliaceae	Aralia																						16
Asparagales	Orchidaceae	Trifolium										247									10
Asterales	Asteraceae	Achillea millefolium		13		60						19								15				98
Asterales	Asteraceae	Cicerbita alpina		127
Asterales	Asteraceae	Asteraceae				43		246				61		1311											24	61		37
Asterales	Asteraceae	Crepidiastrum sonchifolium													18
Asterales	Asteraceae	Tagetes														10
Asterales	Asteraceae	Helianthus annuus															18
Asterales	Asteraceae	Aster																				63		788		176
Asterales	Asteraceae	Aster alpinus																		84
Asterales	Asteraceae	Cosmos bipinnatus																						14
Asterales	Campanulaceae	Codonopsis		23																32
Boraginales	Boraginaceae	Boraginaceae		16
Boraginales	Boraginaceae	Trigonotis peduncularis			285																		13
Brassicales	Brassicaceae	Capsella bursa-pastoris	294
Brassicales	Brassicaceae	Brassica									241		8287		139		721								616	36	571	34
Brassicales	Brassicaceae	Brassicaceae		221		65		18		23									28	59			52	132
Brassicales	Brassicaceae	Raphanus sativus																			7		13
Caryophyllales	Amaranthaceae	Chenopodium album								145
Caryophyllales	Caryophyllaceae	Cerastium			554
Caryophyllales	Caryophyllaceae	Arenaria serpyllifolia					530												21	23
Caryophyllales	Caryophyllaceae	Stellaria									180
Caryophyllales	Caryophyllaceae	Caryophyllaceae																		63
Caryophyllales	Polygonaceae	Persicaria		10						331																		51
Caryophyllales	Polygonaceae	Rumex																										16
Caryophyllales	Portulacaceae	Portulaca oleracea																	22
Celastrales	Celastraceae	Euonymus										10
Commelinales	Commelinales	Commelina communis							81	24		41											154	92
Cucurbitales	Cucurbitaceae	Cucumis sativus	627		5459		443																		308
Cucurbitales	Cucurbitaceae	Sicyos																	814
Cucurbitales	Cucurbitaceae	Cucurbitaceae																		74		15
Cucurbitales	Cucurbitaceae	Cucumis melo																					116
Cupressales	Cupressaceae	Juniperus	50	216		60				90			158		24	107	31	39		33		27	11	100		107	84	120
Cupressales	Cupressaceae	Cupressaceae												431
Dipsacales	Adoxaceae	Viburnum																								32
Ericales	Actinidiaceae	Actinidia						17															21
Ericales	Ebenaceae	Diospyros		292				338		343		1795	11585	714	93	7871	157	1813	197	554		87	1628	749	45124	6527	34604	9984
Ericales	Ericaceae	Rhododendron																				16
Ericales	Ericaceae	Rhododendron mucronulatum													19
Ericales	Primulaceae	Primula				16
Fabales	Fabaceae	Robinia pseudoacasia	51245		2871		170075		51474		39397				16174		120333		54022		66034		14524		27906		2749
Fabales	Fabaceae	Fabacear (Robinia / Maackia)		95258		11415		80192		44008		44874		95		60541		80142		75850		75107		28987		49911		3548
Fabales	Fabaceae	Fabaceae		21		2485														207		159				349		18
Fabales	Fabaceae	Glycine max		1961		27		33		2333		1054			44	546	715	826				38		21	223	1212	64	1574
Fabales	Fabaceae	Glycine											481	2265
Fabales	Fabaceae	Wisteria										23			200	292
Fabales	Fabaceae	Wisteria floribunda			11645		234	48
Fabales	Fabaceae	Vigna angularis						17
Fabales	Fabaceae	Pueraria						216						18					167	3405	50	1974	38	345		5717		244
Fabales	Fabaceae	Lespedeza							319	329	169	1047				80					20	63	79	144
Fabales	Fabaceae	Astragalus										25
Fabales	Fabaceae	Albizia															97	13						17
Fabales	Fabaceae	Albizia kalkora										221
Fabales	Fabaceae	Amorpha										12
Fabales	Fabaceae	Pueraria														10					32
Fabales	Fabaceae	Pediomelum																		142		97
Fabales	Fabaceae	Albizia julibrissin																					641
Fabales	Fabaceae	Vicia																					6
Fabales	Fabaceae	Phaseolus																								16
Fabales	Fabaceae	Pediomelum																								150
Fagales	Betulaceae	Betulaceae (Corylus/Alnus)		165			658	386				477		786												110
Fagales	Betulaceae	Corylus											1712
Fagales	Betulaceae	Alnus				77476				112						26448	131	1828	526	2782			23	49			168	195
Fagales	Betulaceae	Betula				700										249
Fagales	Fagaceae	Quercus	6316	24773	8657	1155	10851	4693	2885	9026	43546	30193	11918	17810	1081	5430	2163	2809	13414	36453	3060	10028	2811	2903	4247	38118	17891	66043
Fagales	Fagaceae	Castanea crenata		210								1265														503		162
Fagales	Juglandaceae	Juglandaceae (Pterocarya /Juglans)		868						171		40473				14		422										96
Garryales	Eucommiaceae	Eucommia ulmoides												23
Ginkgoales	Ginkgoaceae	Ginkgo biloba	139	152		25				131		42	580	175	11			22		12			19	46		75	341	448
Hookeriales	Daltoniaceae	Daltoniaceae				95
Lamiales	Caryophyllaceae	Paulowniaceae																		36
Lamiales	Lamiaceae	Scutellaria				1690										301
Lamiales	Lamiaceae	Lamiaceae						21																12
Lamiales	Lamiaceae	Salvia														17									88
Lamiales	Lamiaceae	Callicarpa																					15				186
Lamiales	Lamiaceae	Lamiaceae												24											81	71
Lamiales	Mazaceae	Mazus			476
Lamiales	Oleaceae	Forsythia								30
Lamiales	Oleaceae	Oleaceae												29		16										88		47
Lamiales	Paulowniaceae	Paulownia															72	56	32							69		17
Laurales	Lauraceae	Lindera obtusiloba				35				2667		15	715	49		22	18		265		44	266	37	82		7087		974
Laurales	Lauraceae	Lauraceae					368	150								13				1835
Laurales	Monimiaceae	Peumus boldus																		83
Liliales	Smilacaceae	Smilax					333	128								35										271		192
Liliales	Smilacaceae	Smilacaceae																		30
Malpighiales	Euphorbiaceae	Euphorbia																			18		37
Malpighiales	Euphorbiaceae	Mallotus																								50
Malpighiales	Salicaceae	Salicaceae (Populus /Salix)		76	13968	441		30	125	101		86		37	20385	41141	1642	1215	111	229	8765	28895	14027	9048		196	3166	49
Malpighiales	Violaceae	Viola		13
Myrtales	Lythraceae	Lagerstroemia																						12		20
Myrtales	Onagraceae	Oenothera						18
Oxalidales	Oxalidaceae	Oxalis			728	11
Pinales	Pinaceae	Pinus	306	38052	119	13253	1887	1118	524	11927	33	6065	42957	87571	2314	4608	6368	1000	546	25017	198	9891	643	81799	1315	52042	1384	75218
Pinales	Pinaceae	Cedrus deodara		91	4378																		50		81
Pinales	Pinaceae	Pinaceae				175
Pinales	Pinaceae	Larix							160															28				90
Pinales	Pinaceae	Larix kaempferi													20		32320	1859	117
Pinales	Pinaceae	Abies												43
Poaceae	Pooideae	Triticum							59		16										5		10
Poales	Cyperaceae	Cyperus																					11
Poales	Poaceae	Digitaria	185																		12
Poales	Poaceae	Oryza	101
Poales	Poaceae	Panicum bisulcatum		365
Poales	Poaceae	Poaceae		127		16				31						76			9	701				94	127	109
Poales	Poaceae	Oryza sativa										16			9					13	10		29	82				15
Poales	Poaceae	Zoysia																					10
Poales	Poaceae	Stipa																								16
Poales	Poaceae	Zea mays			214
Polypodiales	Athyriaceae	Athyriaceae				23
Polypodiales	Athyriaceae	Athyrium																		86
Proteales	Platanaceae	Platanus							18030
Ranunculales	Lardizabalaceae	Akebia																		18
Ranunculales	Menispermaceae	Cocculus														17			162							50
Ranunculales	Menispermaceae	Menispermaceae																		2248
Ranunculales	Papaveraceae	Chelidonium majus	981	656						99		12
Ranunculales	Papaveraceae	Corydalis							66
Ranunculales	Ranunculaceae	Clematis											100	92									5				21	583
Rosales	Cannabaceae	Humulus	76		503	21			114	32		59	784	49					309	86	110	49	83	42	54	291		34
Rosales	Cannabaceae	Humulus japonicus		72
Rosales	Cannabaceae	Celtis					1117	2787	171	368		85		19	172	497				139		18				67		14
Rosales	Moraceae	Morus	990	2055	564			43	1844	446	530	219		33		21	713	1406		104			79	157		32
Rosales	Rhamnaceae	Rhamnus						559
Rosales	Rhamnaceae	Sageretia					766
Rosales	Rhamnaceae	Hovenia							87
Rosales	Rhamnaceae	Rhamnaceae								31
Rosales	Rosaceae	Prunus	188	76	7899	40	2941	745		21				54	10596	7856			2721	2081	85		883	113	1259	1699	11974	3230
Rosales	Rosaceae	Spiraea		13
Rosales	Rosaceae	Rubus				41																	22
Rosales	Rosaceae	Rosaceae						41				2189			930			13		491		85		227		84		100
Rosales	Rosaceae	Rosa						25	2887	3284		122					212	43
Rosales	Rosaceae	Malus															79		105
Rosales	Ulmaceae	Hemiptelea davidi		18										23
Rosales	Ulmaceae	Ulmaceae (Ulmus / Zelkova)		11	387		952	479	438	469	1181	438	379	95	265	358	865	973	160	361					91	596	273	197
Rosales	Ulmaceae	Hemiptelea davidii														16												12
Sapindales	Anacardiaceae	Rhus chinensis		11										16
Sapindales	Anacardiaceae	Anacardiaceae				142		16		25959		502	112	43	69	789	666	581	115	2117		195			118	1560		55
Sapindales	Lauraceae	Laurus																							155
Sapindales	Lauraceae	Litsea																										19
Sapindales	Rutaceae	Citrus															26									28		15
Sapindales	Rutaceae	Zanthoxylum											168												54		55
Sapindales	Sapindaceae	Acer opalus		16
Sapindales	Sapindaceae	Acer								23		10	76	52										18	15	47
Sapindales	Sapindaceae	Koelreuteria paniculata								67
Sapindales	Simaroubaceae	Ailanthus altissimus		33		483		35		2734		60	136	24		153	147	167		310		29	55	1066		837		965
Saxifragales	Crassulaceae	Sedum										45
Saxifragales	Grossulariaceae	Ribes fasciculatum							14			70
Saxifragales	Grossulariaceae	Ribes								264
Solanales	Solanaceae	Solanum	3005	1362	1615		2443										33		3228	1880	1396		41007
Solanales	Solanaceae	Solanaceae (Physalis / Lycium)				32		333						12								6073		5762
Solanales	Solanaceae	Nicotiana																				80		29
Solanales	Solanaceae	Capsicum																								30
Vitales	Vitaceae	Vitis		31																						41		12
Vitales	Vitaceae	Parthenocissus																	13
