# Supplementary material for: Uncovering floral composition of paper wasp nests (Hymenoptera: Vespidae: Polistes) through DNA metabarcoding
Source: Sci Rep. 2024 Feb 3;14:2830. doi: 10.1038/s41598-024-52834-6 (PMC10838270; doi:10.1038/s41598-024-52834-6)
Supplement: Supplementary file 4 — Supplementary Information 4. [file 41598_2024_52834_MOESM4_ESM.xlsx]

## Sheet: Sheet1
Supplementary table 9. The proportion of observed plant taxa, Chao1 taxa richness estimation and Shannon diversity index in the area of 100m radius surrounding each nest.
Taxonomy ID	PR-1	PR-2	PR-3	PR-4	PR-5	PR-6	PR-7	PR-8	PM1	PM-2	PM-3	PM-4	PM-5
Ailanthus	0.0105708	0.0637982	0.0649762	0.0190217	0.019943	0.102167	0.133127	0.172	0.102167	0.106719	0.0707395	0.0957447	0.172
Akebia	0.0147992	0.00445104	0.0110935	0.00815217	0.00854701	0.0123839	0	0.04	0.0123839	0.0158103	0.022508	0.0141844	0.04
Aralia	0	0	0	0	0.011396	0.0309598	0	0	0.0309598	0	0	0.035461	0
Boehmeria	0	0	0	0	0	0	0	0	0	0	0.11254	0	0
Castanea	0.0169133	0	0.0110935	0	0.002849	0.0216718	0.00928793	0.012	0.0216718	0.0118577	0.0096463	0.0106383	0.012
Celastrus	0	0	0	0	0	0.0154799	0.00619195	0.008	0.0154799	0.0118577	0.0160772	0.0106383	0.008
Celtis	0.0190275	0.0103858	0.0110935	0.0190217	0.00569801			0.012	0	0.0118577	0	0.0106383	0.012
Chionanthus	0	0	0	0	0	0.00309598	0.00309598	0	0.00309598	0.00395257	0.00321543	0	0
Clematis	0.00634249	0	0.00158479	0.00543478	0	0.0278638	0.00309598	0.02	0.0278638	0.00395257	0.115756	0.0141844	0.02
Cornus	0.0190275	0	0.0126783	0.0108696	0	0	0	0	0		0	0	0
Corylus	0	0	0	0	0	0.00619195	0.00928793	0.012	0.00619195	0	0.0096463	0.0177305	0.012
Diospyros	0	0	0	0	0	0	0	0	0	0	0.00643087	0	0
Euonymus	0	0.0237389	0.0253566	0	0	0	0.0526316	0.024	0	0.0237154	0.0192926	0.0212766	0.024
Forsythia	0.0761099	0.0267062	0.0332805	0.0896739	0.042735	0	0	0	0	0	0	0	0
Hemiptelea	0.0232558	0.041543	0.0618067	0	0	0	0	0	0	0	0	0	0
Hibiscus	0.00422833	0	0	0.00543478	0.00569801	0	0	0	0	0	0	0	0
Hovenia	0.00422833	0.00445104	0.00475436	0.00543478	0.00569801	0	0	0	0	0	0	0	0
Kalopanax	0.00211416	0.0118694	0.0126783	0.00271739	0.002849	0.0309598	0.0123839	0.04	0.0309598	0.0158103	0.0128617	0.0212766	0.04
Koelreuteria	0	0.0074184	0.00792393	0	0	0	0	0	0	0	0	0	0
Ligustrum	0.0613108	0.0637982	0.0253566	0.119565	0.0968661	0.00619195	0.0185759	0.008	0.00619195	0.00790514	0.00643087	0	0.008
Lindera	0.0105708	0	0.00792393	0	0	0.0247678	0.114551	0.076	0.0247678	0.0197628	0.0160772	0.0106383	0.076
Malus	0.0190275	0.0074184	0	0.0217391	0.014245	0	0	0	0	0	0	0	0
Morus	0	0.0118694	0	0.0217391	0.022792	0.00619195	0	0.02	0.00619195	0.0197628	0	0.0177305	0.02
Pinus	0	0	0.00792393	0.00815217	0	0.0402477	0.0216718	0.032	0.0402477	0.0395257	0.0482315	0.0319149	0.032
Prunus	0.00634249	0	0	0	0.00854701	0.0433437	0.0681115	0.072	0.0433437	0.0711462	0.0707395	0.0638298	0.072
Pueraria	0	0	0	0	0	0.0340557	0.0247678	0.032	0.0340557	0.0395257	0.0257235	0.035461	0.032
Quercus	0.0930233	0.106825	0.0998415	0.0923913	0.153846	0.0681115	0.154799	0.068	0.0681115	0.150198	0.0610932	0.12766	0.068
Rhododendron	0.0105708	0.0118694	0.0126783		0.014245		0.0247678	0.092	0	0	0	0	0.092
Rhus	0					0.0433437	0.0743034	0	0.0433437	0.0632411	0.0257235	0.120567	0
Ribes	0.460888	0.452522	0.440571	0.429348	0.324786	0.0247678	0.0247678	0.044	0.0247678	0.0316206	0.0257235	0	0.044
Robinia	0.0718816	0.0756677	0.0649762	0.0788043	0.108262	0.00928793	0.00928793	0.012	0.00928793	0.0197628	0.0385852	0.0106383	0.012
Rosa	0.0465116	0.0445104	0.0380349	0.0353261	0.0655271	0.114551	0.0990712	0.056	0.114551	0.134387	0.0610932	0.124113	0.056
Rubus	0	0	0	0	0.031339	0.167183	0.133127	0.14	0.167183	0.185771	0.209003	0.195035	0.14
Salix	0	0	0	0	0	0.0216718	0	0.004	0.0216718	0.0118577	0.0128617	0.0106383	0.004
Spiraea	0	0	0	0	0	0.0154799	0	0	0.0154799	0	0	0	0
Styrax	0.00211416	0	0	0	0.002849	0	0	0	0	0	0	0	0
Tetradium	0.0147992	0	0	0	0.019943	0	0	0	0	0	0	0	0
Toxicodendron	0	0	0	0	0	0	0.00309598	0.004	0	0	0	0	0.004
Ulmus	0.00211416	0.0118694	0.0190174	0.013587	0.002849	0	0	0	0	0	0	0	0
Vaccinium	0	0.00445104	0	0	0.00854701	0	0	0	0	0	0	0	0
Zanthoxylum	0.00422833	0	0	0	0.00569801	0	0	0	0	0	0	0	0
Zelkova	0	0.0148368	0.0253566	0.013587	0.014245	0	0	0	0	0	0	0	0
Chao1 richness	27	20	23	19.3	29	23.3333	30	25	23.3333	26	24	21	25
Shannon Diversity index	2.10126	2.0659	2.17756	2.03424	2.32356	2.4832	2.53582	2.72199	2.4832	2.57807	2.67246	2.56019	2.72199
